# Supplementary material for: Study on the Hydration of α-Pinene Catalyzed by α-Hydroxycarboxylic Acid–Boric Acid Composite Catalysts
Source: Molecules. 2023 Apr 4;28(7):3202. doi: 10.3390/molecules28073202 (PMC10096544; doi:10.3390/molecules28073202)
Supplement: Supplementary file 1 [file molecules-28-03202-s001.zip]

Archive with 1 entries (1 files):
- molecules-2254748-supplementary.pdf
